# Supplementary material for: Utilizing the VirIdAl Pipeline to Search for Viruses in the Metagenomic Data of Bat Samples
Source: Viruses. 2021 Oct 6;13(10):2006. doi: 10.3390/v13102006 (PMC8541124; doi:10.3390/v13102006)
Supplement: Supplementary file 1 [file viruses-13-02006-s001.zip]

Archive with 1 entries (1 files):
- viruses-1319813-supplementary.pdf
